# Supplementary material for: Paenilamicins are context-specific translocation inhibitors of protein synthesis
Source: Nat Chem Biol. 2024 Oct 17;20(12):1691–700. doi: 10.1038/s41589-024-01752-9 (PMC11581978; doi:10.1038/s41589-024-01752-9)
Supplement: Supplementary file 6 — Unprocessed gel for Fig. 5c and duplicate gel. [file 41589_2024_1752_MOESM6_ESM.xlsx]

## Sheet: Fig 5c
Figure 5		Duplicate
