# Supplementary material for: Paenilamicins are context-specific translocation inhibitors of protein synthesis
Source: Nat Chem Biol. 2024 Oct 17;20(12):1691–700. doi: 10.1038/s41589-024-01752-9 (PMC11581978; doi:10.1038/s41589-024-01752-9)
Supplement: Supplementary file 8 — Raw data in triplicate for graph in Extended Data Fig. 5b,c. [file 41589_2024_1752_MOESM8_ESM.xlsx]

## Sheet: ED Fig. 5b
Extended Data Figure 5b
[PAMB2]µM	Residual luminescence (%)
0	100	100	100
0.01	76	83	83
0.025	49	73	69
0.05	22	25	19
0.1	7	6	13
0.25	1	1	1
0.5	1	1	1
1	0	0	0
2.5	0	0	0
5	0	0	0
10	0	0	0
	Replica 1	Replica 2	Replica 3

## Sheet: ED Fig. 5c
Extended Data Figure 5c
[Compound]µM	PAMB2				CHX
0.25	87.2261	90.4188	98.0227	91.8892	44.7124	28.8839	29.9613	34.5192
0.5	91.5113	97.6141	93.3633	94.1629	33.9933	25.9519	33.7974	31.2475
1	95.5879	96.5056	92.6919	94.9284	27.4295	22.0936	24.2939	24.6057
2	103.881	95.3603	88.261	95.8342	21.153	16.8032	18.2588	18.7383
4	99.4813	105.377	93.8329	99.5638	17.3673	13.4139	14.659	15.1467
8	101.919	97.9358	96.3402	98.7317	14.5515	8.84829	10.5301	11.31
16	100.619	84.9753	87.1028	90.899	11.941	7.05964	7.63776	8.87948
32	78.488	74.8248	83.6329	78.9819	8.28362	5.35044	6.06323	6.56576
	Replica 1	Replica 2	Replica 3	Average	Replica 1	Replica 2	Replica 3	Average
